# Supplementary material for: BLADE-ON-PETIOLE genes temporally and developmentally regulate the sheath to blade ratio of rice leaves
Source: Nat Commun. 2019 Feb 6;10:619. doi: 10.1038/s41467-019-08479-5 (PMC6365560; doi:10.1038/s41467-019-08479-5)
Supplement: Supplementary file 3 — Source Data file [file 41467_2019_8479_MOESM3_ESM.xlsx]

## Sheet: Figure 3i
Figure 3i
	leaf 1 sheath (cm)
		WT	osbop1-1	osbop2-1	osbop3-1	osbop1-1, 2-1	osbop1-1, 3-1	osbop2-1, 3-1	osbop triple
	Data 1	11	10	10	13	15	13	14	0
	Data 2	12	12	11	10	11	11	12	0
	Data 3	13	13	13	13	13	11	12
	Data 4	12	10	15	12	15	13	12
	Data 5	11	10	11	15	15	13	14
	leaf 1 blade (cm)
		WT	osbop1-1	osbop2-1	osbop3-1	osbop1-1, 2-1	osbop1-1, 3-1	osbop2-1, 3-1	osbop triple
	Data 1	0	0	0	2	0	8	3	12
	Data 2	0	0	0	2	0	4	2	15
	Data 3	0	0	0	1	0	4	2
	Data 4	0	0	0	2	0	5	3
	Data 5	0	0	0	2	0	5	2
	leaf 2 sheath (cm)
		WT	osbop1-1	osbop2-1	osbop3-1	osbop1-1, 2-1	osbop1-1, 3-1	osbop2-1, 3-1	osbop triple
	Data 1	30	27	30	35	40	32	34	0
	Data 2	37	33	31	32	32	37	28	0
	Data 3	32	38	33	35	30	35	27
	Data 4	33	27	40	42	37	39	39
	Data 5	20	28	25	39	40	44	39
	leaf 2 blade (cm)
		WT	osbop1-1	osbop2-1	osbop3-1	osbop1-1, 2-1	osbop1-1, 3-1	osbop2-1, 3-1	osbop triple
	Data 1	13	19	12	17	25	21	15	42
	Data 2	15	22	11	16	18	31	14	36
	Data 3	15	24	13	21	23	25	12
	Data 4	12	15	13	16	23	31	15
	Data 5	15	14	11	24	20	33	19
	leaf 3 sheath (cm)
		WT	osbop1-1	osbop2-1	osbop3-1	osbop1-1, 2-1	osbop1-1, 3-1	osbop2-1, 3-1	osbop triple
	Data 1	77	71	98	95	92	78	88	0
	Data 2	84	75	90	89	85	64	45	0
	Data 3	87	47	84	92	76	74	63
	Data 4	75	57	90	105	77	75	75
	Data 5	75	56	62	91	94	77	70
	leaf 3 blade (cm)
		WT	osbop1-1	osbop2-1	osbop3-1	osbop1-1, 2-1	osbop1-1, 3-1	osbop2-1, 3-1	osbop triple
	Data 1	72	76	84	86	95	110	75	40
	Data 2	79	81	76	77	88	80	44	87
	Data 3	73	100	82	82	81	90	55
	Data 4	71	72	85	102	90	82	82
	Data 5	76	76	62	82	78	102	85
	leaf 4 sheath (cm)
		WT	osbop1-1	osbop2-1	osbop3-1	osbop1-1, 2-1	osbop1-1, 3-1	osbop2-1, 3-1	osbop triple
	Data 1	140	95	113	96	125	87	130	0
	Data 2	147	116	110	94	83	111	85	0
	Data 3	118	48	96	100	110	101	107
	Data 4	100	84	95	125	102	105	87
	Data 5	110	109	70	106	125	105	110
	leaf 4 blade (cm)
		WT	osbop1-1	osbop2-1	osbop3-1	osbop1-1, 2-1	osbop1-1, 3-1	osbop2-1, 3-1	osbop triple
	Data 1	140	114	96	96	115	75	112	50
	Data 2	142	151	97	86	90	140	96	70
	Data 3	100	63	79	95	105	146	100
	Data 4	102	90	90	105	76	126	67
	Data 5	135	108	65	95	115	108	110

## Sheet: Figure 4
Figure 4a	Five biological replicates
	Leaf blade (mm)						Leaf sheath (mm)
		leaf 1	leaf 2	leaf 3	leaf 4			leaf 1	leaf 2	leaf 3	leaf 4
	Data 1	0	23	84	169		Data 1	8	40	92	123
	Data 2	0	20	91	170		Data 2	7	35	89	130
	Data 3	0	25	80	151		Data 3	7	40	87	117
	Data 4	0	21	80	161		Data 4	7	38	90	123
	Data 5	0	25	61	166		Data 5	7	42	73.5	124
Figure 4b	Three biological replicates
	OsBOP1						UBQ
		leaf 1	leaf 2	leaf 3	leaf 4			leaf 1	leaf 2	leaf 3	leaf 4
	Data 1	0.05115	0.00609	0.002645	0.006805		Data 1	0.0222	0.05725	0.0634	0.01825
	Data 2	0.03385	0.03775	0.005025	0.01004		Data 2	0.01515	0.06965	0.05745	0.04505
	Data 3	0.0425	0.0178	0.00252	0.005015		Data 3	0.01455	0.0894	0.0271	0.0317
Figure 4c	Three biological replicates
	OsBOP2/3						UBQ
		leaf 1	leaf 2	leaf 3	leaf 4			leaf 1	leaf 2	leaf 3	leaf 4
	Data 1	0.0763	0.0158875	0.0007725	1.01e-05		Data 1	0.0222	0.05725	0.0634	0.01825
	Data 2	0.05435	0.02105	0.000389	0.00126		Data 2	0.01515	0.06965	0.05745	0.04505
	Data 3	0.07635	0.0226	0.00077	0.000383		Data 3	0.01455	0.0894	0.0271	0.0317

## Sheet: Figure 6
Figure 6d	Leaf blade length (mm)
	leaf 2					leaf 3					leaf 4					leaf 5					leaf 6					F-2					F-1					F
		WT (n = 6)	35S::OsBOP1#301 (n = 5)	35S::OsBOP1#384 (n = 5)			WT (n = 6)	35S::OsBOP1#301 (n = 5)	35S::OsBOP1#384 (n = 5)			WT (n = 6)	35S::OsBOP1#301 (n = 5)	35S::OsBOP1#384 (n = 5)			WT (n = 6)	35S::OsBOP1#301 (n = 5)	35S::OsBOP1#384 (n = 5)			WT (n = 6)	35S::OsBOP1#301 (n = 5)	35S::OsBOP1#384 (n = 5)			WT (n = 6)	35S::OsBOP1#301 (n = 5)	35S::OsBOP1#384 (n = 3)			WT (n = 6)	35S::OsBOP1#301 (n = 5)	35S::OsBOP1#384 (n = 3)			WT (n = 6)	35S::OsBOP1#301 (n = 5)	35S::OsBOP1#384 (n = 3)
	Data 1	20	11	2		Data 1	97	60	71		Data 1	157	92	95		Data 1	234	120	95		Data 1	325	157	157		Data 1	515	283	361		Data 1	406	216	252		Data 1	292	152	162
	Data 2	20	16	7		Data 2	100	70	80		Data 2	175	117	123		Data 2	257	154	195		Data 2	312	179	207		Data 2	551	314	322		Data 2	413	192	310		Data 2	276	146	240
	Data 3	22	13	10		Data 3	78	60	83		Data 3	170	130	136		Data 3	235	173	136		Data 3	300	214	140		Data 3	515	292	330		Data 3	430	241	276		Data 3	318	165	263
	Data 4	14	16	5		Data 4	89	81	65		Data 4	136	115	128		Data 4	223	159	205		Data 4	227	169	220		Data 4	501	302			Data 4	424	266			Data 4	346	202
	Data 5	20	7	2		Data 5	103	54	57		Data 5	215	105	110		Data 5	249	85	187		Data 5	318	82	190		Data 5	541	232			Data 5	406	236			Data 5	293	191
	Data 6	14				Data 6	88				Data 6	141				Data 6	207				Data 6	270				Data 6	476				Data 6	291				Data 6	249
Figure 6f	Leaf sheath length (mm)
	leaf 1					leaf 2					leaf 3					leaf 4					leaf 5					leaf 6					F-2					F-1					F
		WT (n = 6)	35S::OsBOP1#301 (n = 5)	35S::OsBOP1#384 (n = 5)			WT (n = 6)	35S::OsBOP1#301 (n = 5)	35S::OsBOP1#384 (n = 5)			WT (n = 6)	35S::OsBOP1#301 (n = 5)	35S::OsBOP1#384 (n = 5)			WT (n = 6)	35S::OsBOP1#301 (n = 5)	35S::OsBOP1#384 (n = 5)			WT (n = 6)	35S::OsBOP1#301 (n = 5)	35S::OsBOP1#384 (n = 5)			WT (n = 6)	35S::OsBOP1#301 (n = 5)	35S::OsBOP1#384 (n = 5)			WT (n = 6)	35S::OsBOP1#301 (n = 5)	35S::OsBOP1#384 (n = 3)			WT (n = 6)	35S::OsBOP1#301 (n = 5)	35S::OsBOP1#384 (n = 3)			WT (n = 6)	35S::OsBOP1#301 (n = 5)	35S::OsBOP1#384 (n = 3)
	Data 1	15	11	11		Data 1	33	31	35		Data 1	87	53	67		Data 1	125	82	101		Data 1	162	115	111		Data 1	168	130	119		Data 1	224	200	236		Data 1	212	204	210		Data 1	236	238	228
	Data 2	8	8	15		Data 2	38	37	41		Data 2	93	85	92		Data 2	122	114	130		Data 2	170	130	181		Data 2	183	150	181		Data 2	215	184	264		Data 2	195	190	240		Data 2	211	210	356
	Data 3	12	14	15		Data 3	40	37	51		Data 3	84	82	114		Data 3	132	107	148		Data 3	167	147	155		Data 3	183	159	177		Data 3	231	220	272		Data 3	220	170	266		Data 3	236	192	262
	Data 4	10	10	13		Data 4	32	33	43		Data 4	66	80	100		Data 4	109	117	138		Data 4	144	139	164		Data 4	166	154	189		Data 4	214	224			Data 4	210	187			Data 4	238	220
	Data 5	15	8	10		Data 5	45	29	35		Data 5	100	64	79		Data 5	131	85	117		Data 5	175	83	159		Data 5	189	92	176		Data 5	216	197			Data 5	206	182			Data 5	238	206
	Data 6	7				Data 6	29				Data 6	54				Data 6	94				Data 6	138				Data 6	166				Data 6	192				Data 6	202				Data 6	216
Figure 6g	Sheath/total leaf length
	leaf 1					leaf 2					leaf 3					leaf 4					leaf 5					leaf 6					F-2					F-1					F
		WT (n = 6)	35S::OsBOP1#301 (n = 5)	35S::OsBOP1#384 (n = 5)			WT (n = 6)	35S::OsBOP1#301 (n = 5)	35S::OsBOP1#384 (n = 5)			WT (n = 6)	35S::OsBOP1#301 (n = 5)	35S::OsBOP1#384 (n = 5)			WT (n = 6)	35S::OsBOP1#301 (n = 5)	35S::OsBOP1#384 (n = 5)			WT (n = 6)	35S::OsBOP1#301 (n = 5)	35S::OsBOP1#384 (n = 5)			WT (n = 6)	35S::OsBOP1#301 (n = 5)	35S::OsBOP1#384 (n = 5)			WT (n = 6)	35S::OsBOP1#301 (n = 5)	35S::OsBOP1#384 (n = 3)			WT (n = 6)	35S::OsBOP1#301 (n = 5)	35S::OsBOP1#384 (n = 3)			WT (n = 6)	35S::OsBOP1#301 (n = 5)	35S::OsBOP1#384 (n = 3)
	Data 1	1	1	1		Data 1	0.622642	0.738095	0.945946		Data 1	0.472826	0.469027	0.485507		Data 1	0.443262	0.471264	0.515306		Data 1	0.409091	0.489362	0.538835		Data 1	0.340771	0.452962	0.431159		Data 1	0.303112	0.414079	0.39531		Data 1	0.343042	0.485714	0.454545		Data 1	0.44697	0.610256	0.584615
	Data 2	1	1	1		Data 2	0.655172	0.698113	0.854167		Data 2	0.481865	0.548387	0.534884		Data 2	0.410774	0.493506	0.513834		Data 2	0.398126	0.457746	0.481383		Data 2	0.369697	0.455927	0.466495		Data 2	0.280679	0.369478	0.450512		Data 2	0.320724	0.497382	0.436364		Data 2	0.433265	0.589888	0.597315
	Data 3	1	1	1		Data 3	0.645161	0.74	0.836066		Data 3	0.518519	0.577465	0.57868		Data 3	0.437086	0.451477	0.521127		Data 3	0.415423	0.459375	0.532646		Data 3	0.378882	0.426273	0.55836		Data 3	0.309651	0.429688	0.451827		Data 3	0.338462	0.413625	0.490775		Data 3	0.425993	0.537815	0.499048
	Data 4	1	1	1		Data 4	0.695652	0.673469	0.895833		Data 4	0.425806	0.496894	0.606061		Data 4	0.444898	0.50431	0.518797		Data 4	0.392371	0.466443	0.444444		Data 4	0.422392	0.47678	0.462103		Data 4	0.299301	0.425856			Data 4	0.33123	0.412804			Data 4	0.407534	0.521327
	Data 5	1	1	1		Data 5	0.692308	0.805556	0.945946		Data 5	0.492611	0.542373	0.580882		Data 5	0.378613	0.447368	0.515419		Data 5	0.412736	0.494048	0.459538		Data 5	0.372781	0.528736	0.480874		Data 5	0.285337	0.459207			Data 5	0.336601	0.435407			Data 5	0.448211	0.518892
	Data 6	1				Data 6	0.674419				Data 6	0.380282				Data 6	0.4				Data 6	0.4				Data 6	0.380734				Data 6	0.287425				Data 6	0.409736				Data 6	0.464516

## Sheet: Figure 7
Figure 7a	Three biological replicates
	miR156						UBQ
		leaf 1	leaf 2	leaf 3	leaf 4			leaf 1	leaf 2	leaf 3	leaf 4
	Data 1	0.0437	0.01795	0.10285	0.05195		Data 1	0.03735	0.1045	0.1014	0.05085
	Data 2	0.0725	0.03905	0.0316	0.01835		Data 2	0.03	0.1155	0.09455	0.06115
	Data 3	0.1065	0.04675	0.0176	0.0263		Data 3	0.03665	0.1545	0.0545	0.0773
Figure 7c	Leaf blade lengh (mm)
	leaf 1					leaf 2					leaf 3					leaf 4
		WT	MIM156	mSPL14			WT	MIM156	mSPL14			WT	MIM156	mSPL14			WT	MIM156	mSPL14
	Data 1	0	10	6		Data 1	20	63	45		Data 1	60	143	158		Data 1	153	157	200
	Data 2	0	5	5		Data 2	19	40	43		Data 2	72	145	153		Data 2	140	203	202
	Data 3	0	6	4		Data 3	15	40	42		Data 3	76	155	193		Data 3	163	190	257
	Data 4	0	5	5		Data 4	15	51	45		Data 4	62	154	171		Data 4	150	165	197
	Data 5	0	5	7		Data 5	20	49	50		Data 5	71	151	195		Data 5	120	184	215
Figure 7d	Leaf sheath lengh (mm)
	leaf 1					leaf 2					leaf 3					leaf 4
		WT	MIM156	mSPL14			WT	MIM156	mSPL14			WT	MIM156	mSPL14			WT	MIM156	mSPL14
	Data 1	8	30	24		Data 1	40	73	65		Data 1	64	110	110		Data 1	110	118	120
	Data 2	7	20	20		Data 2	31	59	70		Data 2	72	110	116		Data 2	94	135	110
	Data 3	7	20	21		Data 3	27	69	75		Data 3	83	115	122		Data 3	115	102	140
	Data 4	7	24	25		Data 4	30	70	70		Data 4	70	102	113		Data 4	115	110	113
	Data 5	7	30	30		Data 5	35	68	83		Data 5	75	108	145		Data 5	100	115	115
Figure 7e	Three biological replicates
	OsBOP1				OsBOP2/3				UBQ (for OsBOP1 and OsBOP2/3)
		WT	MIM156			WT	MIM156			WT	MIM156
	Data 1	0.0141	0.00748		Data 1	0.02155	0.005415		Data 1	0.1115	0.07895
	Data 2	0.0112	0.003165		Data 2	0.0127	0.00252		Data 2	0.0759	0.127
	Data 3	0.0118	0.00775		Data 3	0.0151	0.00673		Data 3	0.0769	0.1095
Figure 7f	Three biological replicates
	OsBOP1				UBQ (for OsBOP1)				OsBOP2/3				UBQ (for OsBOP2)
		WT	mSPL14			WT	mSPL14			WT	mSPL14			WT	mSPL14
	Data 1	0.0519	0.009545		Data 1	0.06855	0.0216		Data 1	60.0333	77.0667		Data 1	15.7	182.333
	Data 2	0.0344	0.007765		Data 2	0.03175	0.0376		Data 2	89.2333	53.1		Data 2	38.4	212.667
	Data 3	0.03955	0.01805		Data 3	0.0266	0.0288		Data 3	67.5333	50.8		Data 3	14.9	69.7
Figure 7h
	Leaf blade length (mm)					Leaf sheath length (mm)
		35S::OsBOP1 #384 (n = 6)	mSPL14 (n = 3)	35S::OsBOP1 #384, mSPL14 double (n = 12)			35S::OsBOP1 #384 (n = 6)	mSPL14 (n = 3)	35S::OsBOP1 #384, mSPL14 double (n = 12)
	Data 1	0	5	0		Data 1	13	25	24
	Data 2	0	5	0		Data 2	14	26	23
	Data 3	0	6	0		Data 3	13	31	32
	Data 4	0		0		Data 4	12		30
	Data 5	0		0		Data 5	12		35
	Data 6	0		0		Data 6	12		24
	Data 7			0		Data 7			24
	Data 8			0		Data 8			33
	Data 9			0		Data 9			35
	Data 10			0		Data 10			28
	Data 11			0		Data 11			22
	Data 12			0		Data 12			23

## Sheet: Figure 8
Figure 8b	Three biological replicates
	OsBOP1				OsBOP2/3				UBQ
		WT	35S::miR156			WT	35S::miR156			WT	35S::miR156
	Data 1	0.00287	0.1855		Data 1	0.003679	0.1115		Data 1	0.001615	0.0164
	Data 2	0.03955	0.1355		Data 2	0.0332	0.07435		Data 2	0.05075	0.008995
	Data 3	0.04255	0.01615		Data 3	0.05125	0.04		Data 3	0.0411	0.0026
Figure 8c	Leaf blade length (mm)
	leaf 1				leaf 2				leaf 3
		WT (n = 9)	35S::miR156 (n = 8)			WT (n = 9)	35S::miR156 (n = 8)			WT (n = 9)	35S::miR156 (n = 8)
	Data 1	51	3		Data 1	158	18		Data 1	290	19
	Data 2	46	4		Data 2	130	7		Data 2	242	15
	Data 3	55	1		Data 3	170	3		Data 3	276	22
	Data 4	48	3		Data 4	163	14		Data 4	248	20
	Data 5	48	10		Data 5	170	17		Data 5	263	30
	Data 6	100	7		Data 6	227	16		Data 6	283	25
	Data 7	112	10		Data 7	235	17		Data 7	285	28
	Data 8	116	4		Data 8	238	7		Data 8	275	15
	Data 9	110			Data 9	248			Data 9	285
Figure 8d	Leaf sheath length (mm)
	leaf 1				leaf 2				leaf 3
		WT (n = 9)	35S::miR156 (n = 8)			WT (n = 9)	35S::miR156 (n = 8)			WT (n = 9)	35S::miR156 (n = 8)
	Data 1	90	12		Data 1	145	27		Data 1	139	30
	Data 2	77	10		Data 2	118	16		Data 2	123	25
	Data 3	91	9		Data 3	133	16		Data 3	118	28
	Data 4	88	13		Data 4	124	20		Data 4	140	23
	Data 5	95	10		Data 5	133	20		Data 5	140	20
	Data 6	135	14		Data 6	142	22		Data 6	142	25
	Data 7	125	17		Data 7	143	21		Data 7	136	25
	Data 8	134	6		Data 8	132	12		Data 8	135	16
	Data 9	135			Data 9	140			Data 9	140
Figure 8e	Sheath/total leaf length
	leaf 1				leaf 2				leaf 3
		WT (n = 9)	35S::miR156 (n = 8)			WT (n = 9)	35S::miR156 (n = 8)			WT (n = 9)	35S::miR156 (n = 8)
	Data 1	0.638298	0.8		Data 1	0.478548	0.6		Data 1	0.324009	0.612245
	Data 2	0.626016	0.714286		Data 2	0.475806	0.695652		Data 2	0.336986	0.625
	Data 3	0.623288	0.9		Data 3	0.438944	0.842105		Data 3	0.299492	0.56
	Data 4	0.647059	0.8125		Data 4	0.432056	0.588235		Data 4	0.360825	0.534884
	Data 5	0.664336	0.5		Data 5	0.438944	0.540541		Data 5	0.347395	0.4
	Data 6	0.574468	0.666667		Data 6	0.384824	0.578947		Data 6	0.334118	0.5
	Data 7	0.527426	0.62963		Data 7	0.378307	0.552632		Data 7	0.32304	0.471698
	Data 8	0.536	0.6		Data 8	0.356757	0.631579		Data 8	0.329268	0.516129
	Data 9	0.55102			Data 9	0.360825			Data 9	0.329412

## Sheet: Supplementary Figure 10
Supplementary Figure 10b
	Number of transformants	Total	Class I	Class II	Class III
	Vector control	37	37	0	0
	35S::OsBOP1	144	62	14	68
	35S::OsBOP2	158	50	15	98
Supplementary Figure 10c		Three technical replicates in each experiment
Experiment 1	OsBOP1												UBQ
		control 1	control 2	control 3	#218	#231	#221	#246	#24	#32	#47			control 1	control 2	control 3	#218	#231	#221	#246	#24	#32	#47
	Data 1	1	2.38	6.9	0.775	5.62	1.66	534	1090	840	1350		Data 1	293	77.3	194	130	206	124	180	290	128	188
	Data 2	0.947	2.29	5.8	0.821	5.8	1.17	485	1140	806	1350		Data 2	294	76.4	208	138	223	137	196	277	126	173
	Data 3	0.983	2.01	6.88	0.636	6.24	2.11	517	1080	877	1350		Data 3	338	84.7	207	146	181	136	184	321	147	201
Experiment 2	OsBOP1								UBQ
		control 1	control 2	control 3	#340	#353	#276			control 1	control 2	control 3	#340	#353	#276
	Data 1	2050	2320	5390	277000	753000	1190000		Data 1	404	90.8	232	446	575	450
	Data 2	1830	2700	5980	268000	745000	1160000		Data 2	372	81.8	211	450	515	628
	Data 3	1790	2150	5620	253000	827000	1150000		Data 3	389	89	195	459	548	581
Supplementary Figure 10d		Three technical replicates in each experiment
Experiment 1	OsBOP2												UBQ
		control 1	control 2	control 3	#218	#231	#221	#246	#24	#32	#47			control 1	control 2	control 3	#218	#231	#221	#246	#24	#32	#47
	Data 1	0.203	0.242	13.8	26.4	0.896	15.3	2500	2730	7860	16500		Data 1	293	77.3	194	124	28.3	266	180	290	128	188
	Data 2	0.283	0.81	13.8	25.4	1.16	16.2	2670	2520	8450	15000		Data 2	294	76.4	208	123	31.6	265	196	277	126	173
	Data 3	0.254	0.361	12.2	25.7	1.35	18.9	2660	2920	10200	14600		Data 3	338	84.7	207	120	30.3	282	184	321	147	201
Experiment 2	OsBOP2								UBQ
		control 1	control 2	control 3	#255	#320	#302			control 1	control 2	control 3	#255	#320	#302
	Data 1	31.7	46.7	648	22900	151000	291000		Data 1	404	90.8	232	291	429	625
	Data 2	50.8	26.9	695	18500	170000	277000		Data 2	372	81.8	211	321	466	686
	Data 3	26.9	25.4	605	21700	175000	288000		Data 3	389	89	195	309	455	671
Supplementary Figure 10e		Three biological replicates
	OsBOP1					UBQ
		WT	35S::OsBOP1#301	35S::OsBOP1#384			WT	35S::OsBOP1#301	35S::OsBOP1#384
	Data 1	3373.33	16166.7	18733.3		Data 1	2663.33	653	6050
	Data 2	70.3333	28700	35066.7		Data 2	41.8333	1933.33	6390
	Data 3	4480	71400	11250		Data 3	6820	5486.67	2180

## Sheet: Supplementary Figure 11
Supplementary Figure 11a		Three biological replicates
	OsSPL2				OsSPL3				OsSPL4				OsSPL11				OsSPL12				OsSPL13				OsSPL14				OsSPL16				OsSPL17				OsSPL18				UBQ
		WT	MIM156			WT	MIM156			WT	MIM156			WT	MIM156			WT	MIM156			WT	MIM156			WT	MIM156			WT	MIM156			WT	MIM156			WT	MIM156			WT	MIM156
	Data 1	0.00394	0.0269		Data 1	0.0014	0.019		Data 1	0.002485	0.0182		Data 1	0.00304	0.02015		Data 1	0.002455	0.0206		Data 1	0.002255	0.01485		Data 1	0.00112	0.0294		Data 1	0.001995	0.02825		Data 1	0.002225	0.01675		Data 1	0.00604	0.01815		Data 1	0.1115	0.07895
	Data 2	0.00237	0.01945		Data 2	0.0014	0.01675		Data 2	0.0019	0.0158		Data 2	0.002095	0.01595		Data 2	0.00157	0.0167		Data 2	0.001415	0.01795		Data 2	0.000554	0.01545		Data 2	0.001465	0.0199		Data 2	0.0005415	0.02125		Data 2	0.00413	0.01605		Data 2	0.0759	0.127
	Data 3	0.00255	0.01235		Data 3	0.00105	0.00977		Data 3	0.002275	0.0155		Data 3	0.00219	0.0134		Data 3	0.001341	0.0187		Data 3	0.00226	0.01435		Data 3	0.0007845	0.0199		Data 3	0.003275	0.01535		Data 3	0.001022	0.017		Data 3	0.00375	0.0111		Data 3	0.0769	0.1095
Supplementary Figure 11b		Three biological replicates
	OsSPL1				OsSPL5				OsSPL6				OsSPL8				OsSPL9				OsSPL10				OsSPL15				OsSPL19				UBQ
		WT	MIM156			WT	MIM156			WT	MIM156			WT	MIM156			WT	MIM156			WT	MIM156			WT	MIM156			WT	MIM156			WT	MIM156
	Data 1	0.03345	0.03835		Data 1	0.027	0.0224		Data 1	0.0401	0.03305		Data 1	0.04215	0.0213		Data 1	0.03915	0.04225		Data 1	0.0361	0.0344		Data 1	0.02655	0.07455		Data 1	0.0489	0.05205		Data 1	0.06855	0.04275
	Data 2	0.0267	0.0357		Data 2	0.009645	0.02765		Data 2	0.0289	0.04935		Data 2	0.02085	0.02965		Data 2	0.03095	0.0398		Data 2	0.010385	0.0287		Data 2	0.0256	0.055		Data 2	0.02505	0.0594		Data 2	0.03175	0.0423
	Data 3	0.02945	0.0221		Data 3	0.01145	0.01925		Data 3	0.0339	0.01635		Data 3	0.0299	0.01775		Data 3	0.0303	0.0224		Data 3	0.0126	0.00567		Data 3	0.02305	0.03165		Data 3	0.02535	0.029		Data 3	0.0266	0.0101
Supplementary Figure 11c		Three biological replicates
	OsSPL2				OsSPL3				OsSPL4				OsSPL11				OsSPL12				OsSPL13				OsSPL14				OsSPL16				OsSPL17				OsSPL18				UBQ
		WT	mSPL14			WT	mSPL14			WT	mSPL14			WT	mSPL14			WT	mSPL14			WT	mSPL14			WT	mSPL14			WT	mSPL14			WT	mSPL14			WT	mSPL14			WT	mSPL14
	Data 1	0.008645	0.0186		Data 1	0.0192	0.01935		Data 1	0.02455	0.02875		Data 1	0.01285	0.01605		Data 1	0.03515	0.0271		Data 1	0.0158	0.0258		Data 1	0.01025	0.08555		Data 1	0.00848	0.01345		Data 1	0.03155	0.0383		Data 1	0.0457	0.0397		Data 1	0.06855	0.0216
	Data 2	0.006225	0.0201		Data 2	0.0122	0.0257		Data 2	0.0215	0.04795		Data 2	0.00924	0.02105		Data 2	0.01335	0.03065		Data 2	0.00755	0.03005		Data 2	0.003815	0.126		Data 2	0.00562	0.0155		Data 2	0.00917	0.03585		Data 2	0.02645	0.04265		Data 2	0.03175	0.0376
	Data 3	0.006225	0.01195		Data 3	0.012	0.008635		Data 3	0.019	0.0179		Data 3	0.00957	0.0075		Data 3	0.015	0.008565		Data 3	0.00974	0.011945		Data 3	0.006125	0.0301		Data 3	0.006115	0.00455		Data 3	0.0206	0.010965		Data 3	0.03015	0.01245		Data 3	0.0266	0.0288
Supplementary Figure 11d		Three biological replicates
	OsSPL1				OsSPL5				OsSPL6				OsSPL8				OsSPL9				OsSPL10				OsSPL15				OsSPL19				UBQ
		WT	mSPL14			WT	mSPL14			WT	mSPL14			WT	mSPL14			WT	mSPL14			WT	mSPL14			WT	mSPL14			WT	mSPL14			WT	mSPL14
	Data 1	0.03345	0.03135		Data 1	0.027	0.0163		Data 1	0.0401	0.03355		Data 1	0.04215	0.0399		Data 1	0.03915	0.0359		Data 1	0.0361	0.02765		Data 1	0.02655	0.03795		Data 1	0.0489	0.0372		Data 1	0.06855	0.04275
	Data 2	0.0267	0.05645		Data 2	0.009645	0.0221		Data 2	0.0289	0.03595		Data 2	0.02085	0.0554		Data 2	0.03095	0.05995		Data 2	0.010385	0.0368		Data 2	0.0256	0.06515		Data 2	0.02505	0.0632		Data 2	0.03175	0.0423
	Data 3	0.02945	0.0191		Data 3	0.01145	0.00387		Data 3	0.0339	0.0237		Data 3	0.0299	0.0145		Data 3	0.0303	0.01865		Data 3	0.0126	0.01935		Data 3	0.02305	0.0233		Data 3	0.02535	0.01535		Data 3	0.0266	0.0101
Supplementary Figure 11e		Five biological replicates
	Relative midrib length (%)
	leaf 2					leaf 3					leaf 4
		WT	MIM156	mSPL14			WT	MIM156	mSPL14			WT	MIM156	mSPL14
	Data 1	13.3333	47.619	62.7907		Data 1	42.8571	51.9481	63.2911		Data 1	57.7778	66.5025	69.3069
	Data 2	20	45	44.4444		Data 2	50.7937	60	63.0573		Data 2	58.6667	59.0361	66.3636
	Data 3	33.3333	41.1765	51.1628		Data 3	56.7164	62.0915	56.9948		Data 3	69.5652	65.2174	73.93
	Data 4	14.2857	40	40		Data 4	43.4783	63.6943	62.5		Data 4	58.8652	63.8743	62.8141
	Data 5	8.69565	70	70		Data 5	42.623	69.8413	65.6566		Data 5	58.2734	63.2184	66.5138
	leaf blade leangth/width
	leaf 2					leaf 3					leaf 4
		WT	MIM156	mSPL14			WT	MIM156	mSPL14			WT	MIM156	mSPL14
	Data 1	6.66667	12.6	15		Data 1	20	28.6	39.5		Data 1	38.25	31.4	50
	Data 2	6.33333	8	10.75		Data 2	24	29	38.25		Data 2	35	40.6	50.5
	Data 3	5	8	10.5		Data 3	19	31	48.25		Data 3	40.75	38	64.25
	Data 4	5	10.2	11.25		Data 4	15.5	30.8	42.75		Data 4	37.5	33	49.25
	Data 5	6.66667	9.8	12.5		Data 5	17.75	30.2	48.75		Data 5	30	36.8	53.75
	Leaf emergence interval (day)
	leaf 3-4					leaf 4-5
		WT	MIM156	mSPL14			WT	MIM156	mSPL14
	Data 1	2	8	10		Data 1	3	14	9
	Data 2	3	12	8		Data 2	3	13	8
	Data 3	2	11	12		Data 3	3	12	11
	Data 4	3	9	11		Data 4	4	12	12
	Data 5	4	8	9		Data 5	4	11	10

## Sheet: Supplementary Figure 13
Supplementary Figure 13
	Relative midrib length (%)
	leaf 2						leaf 3						leaf 4
		WT	osbop1-1	osbop2-1	osbop3-1			WT	osbop1-1	osbop2-1	osbop3-1			WT	osbop1-1	osbop2-1	osbop3-1
	Data 1	13.3333	26.9231	11.1111	0		Data 1	42.8571	46.5116	48.3333	46.5753		Data 1	57.7778	59.0604	47.6923	59.4203
	Data 2	20	23.3333	0	5		Data 2	50.7937	66.3265	52.8571	37.931		Data 2	58.6667	60.2941	56.9106	53.8462
	Data 3	33.3333	20	14.2857	20		Data 3	56.7164	49.4382	50.7246	37.9747		Data 3	69.5652	57.554	54.4715	58.0645
	Data 4	14.2857	21.4286	0	16.6667		Data 4	43.4783	46.9388	38.5714	40.9091		Data 4	58.8652	60.8696	50	55.102
	Data 5	8.69565	23.3333	0	12.5		Data 5	42.623	47.191	41.4286	50		Data 5	58.2734	55.7823	53.5714	57.6923
	leaf blade leangth/width
	leaf 2						leaf 3						leaf 4
		WT	osbop1-1	osbop2-1	osbop3-1			WT	osbop1-1	osbop2-1	osbop3-1			WT	osbop1-1	osbop2-1	osbop3-1
	Data 1	6.66667	10.6667	4.66667	5		Data 1	20	29.3333	20	17		Data 1	38.25	36.25	33.75	40.3333
	Data 2	6.33333	8.33333	5	6.25		Data 2	24	20.75	17.5	19.75		Data 2	35	38.25	25.75	25.5
	Data 3	5	5.33333	5.75	6		Data 3	19	30.3333	17.5	18.75		Data 3	40.75	38.5	28.75	35.3333
	Data 4	5	8.33333	9	5		Data 4	15.5	28	17.25	18.25		Data 4	37.5	35	20.75	35
	Data 5	6.66667	8.33333	7.5	5.66667		Data 5	17.75	27	18	17		Data 5	30	34.75	30.5	51
	Leaf emergence interval (day)
	leaf 3-4						leaf 4-5
		WT	osbop1-1	osbop2-1	osbop3-1			WT	osbop1-1	osbop2-1	osbop3-1
	Data 1	2	4	4	4		Data 1	3	3	2	4
	Data 2	3	4	4	3		Data 2	3	3	2	3
	Data 3	2	3	4	4		Data 3	3	3	3	3
	Data 4	3	4	3	3		Data 4	4	4	3	3
	Data 5	4	4	3	3		Data 5	4	4	2	4
